# Supplementary material for: Identification and characterization of a novel botulinum neurotoxin
Source: Nat Commun. 2017 Aug 3;8:14130. doi: 10.1038/ncomms14130 (PMC5543303; doi:10.1038/ncomms14130)
Supplement: Supplementary Data 1 — Peptide fragments of X-LC-HN under limited proteolysis analyzed by TMT labeling and quantitative mass spectrometry. His6-tagged recombinant X-LC-HN was labeled with the light TMT. Equal amounts of X-LC-HN samples were exposed to Lys-C and then labeled with the heavy TMT. Both samples were then digested with chymotrypsin, combined, and subjected to quantitative mass spectrometry. A list of identified peptides is shown in the associated Excel file. The light TMT: heavy TMT ratios are within 2-fold of each other for all except five peptides (marked in red), all of which start with N439, indicating that N439 is a new N-terminus generated by Lys-C cutting. [file ncomms14130-s2.xlsx]

## Sheet: Sheet2
ScanF	z	Theo m/z	PPM	XCorr	ΔCorr	Reference	Peptide	Start Position	End Position	Max Heavy	Max Light	H/L ratio
16633	2	611.384	1.46	1.751	0.651	xLcHn	K.L]EINK#F.N	3	8	40313.5	29213.7	1.37995
16638	2	606.374	0.95	1.71	0.654	xLcHn	K.LEINKF.N	3	8	40313.5	29213.7	1.37995
15946	2	912.456	2.74	4.083	0.877	xLcHn	F.N]YNDPIDGINVITM*.R	9	22	433700	926100	0.468308
15942	2	909.951	2.28	4.546	0.661	xLcHn	F.NYNDPIDGINVITM*.R	9	22	433700	926100	0.468308
17201	2	785.909	1.26	2.455	0.273	xLcHn	F.NYNDPIDGINVI.T	9	20	1143000	1935000	0.590698
11082	2	679.833	1.17	1.74	0.754	xLcHn	F.NYNDPIDGIN.V	9	18	801400	1195000	0.670628
11083	2	682.338	0.96	2.6	0.742	xLcHn	F.N]YNDPIDGIN.V	9	18	801400	1195000	0.670628
19628	2	535.326	0.97	1.391	0.701	xLcHn	D.P]IDGINVI.T	13	20	65532.8	122800	0.533655
19626	2	532.821	0.68	1.474	0.608	xLcHn	D.PIDGINVI.T	13	20	65532.8	122800	0.533655
20815	4	802.207	2.19	2.962	0.582	xLcHn	Y.N]PNYLNTPSEK#DEFLQGVIK#VL.E	78	99	45732.9	121000	0.377958
20463	4	802.207	1.96	2.726	0.385	xLcHn	Y.N]PNYLNTPSEK#DEFLQGVIK#VL.E	78	99	29649	81750	0.362679
20799	4	798.449	1.91	3.647	0.659	xLcHn	Y.NPNYLNTPSEKDEFLQGVIKVL.E	78	99	45732.9	121000	0.377958
20568	4	798.449	1.63	2.639	0.419	xLcHn	Y.NPNYLNTPSEKDEFLQGVIKVL.E	78	99	29649	81750	0.362679
22720	2	753.463	1.96	2.339	0.222	xLcHn	L.LELISSSIPLPL.V	112	123	14025.6	28049.5	0.50003
21170	2	696.921	1.9	1.781	0.326	xLcHn	L.ELISSSIPLPL.V	113	123	27456.6	41530.7	0.661116
21281	2	696.921	1.86	2.099	0.282	xLcHn	L.ELISSSIPLPL.V	113	123	27456.6	41530.7	0.661116
21378	2	696.921	1.83	1.593	0.149	xLcHn	L.ELISSSIPLPL.V	113	123	27456.6	41530.7	0.661116
19246	2	578.363	1.18	1.443	0.27	xLcHn	L.I]SSSIPLPL.V	115	123	16146.8	41171.5	0.392184
19365	2	578.363	1.08	1.624	0.135	xLcHn	L.I]SSSIPLPL.V	115	123	16146.8	41171.5	0.392184
19241	2	575.858	1	1.484	0.209	xLcHn	L.ISSSIPLPL.V	115	123	16146.8	41171.5	0.392184
19360	2	575.858	0.91	1.673	0.298	xLcHn	L.ISSSIPLPL.V	115	123	16146.8	41171.5	0.392184
13952	2	948.991	2.47	2.562	0.54	xLcHn	L.V]SNGALTLSDNETIAY.Q	124	139	251300	367100	0.684555
13949	2	946.486	2.42	1.729	0.599	xLcHn	L.VSNGALTLSDNETIAY.Q	124	139	251300	367100	0.684555
6712	2	392.732	0.19	1.523	0.206	xLcHn	L.VSNGAL.T	124	129	118200	202500	0.583704
10243	2	678.348	0.73	1.499	0.616	xLcHn	L.T]LSDNETIAY.Q	130	139	213800	367400	0.581927
10242	2	675.843	0.69	1.594	0.842	xLcHn	L.TLSDNETIAY.Q	130	139	213800	367400	0.581927
15890	2	1110.58	2.74	2.243	0.6	xLcHn	L.Q]ANLVIYGPGPDIANNATY.G	150	168	52032.4	98229.3	0.529703
15881	2	1108.07	1.86	2.121	0.673	xLcHn	L.QANLVIYGPGPDIANNATY.G	150	168	52032.4	98229.3	0.529703
11142	2	727.388	1.39	1.945	0.635	xLcHn	L.VIYGPGPDIANN.A	154	165	19101.3	39041.5	0.489256
12879	2	894.962	1.24	2.673	0.731	xLcHn	L.VIYGPGPDIANNATY.G	154	168	661700	1246000	0.531059
10964	2	707.354	2.8	1.39	0.466	xLcHn	Y.GPGPDIANNATY.G	157	168	14182.6	22408.2	0.63292
11091	2	456.247	0.78	1.352	0.765	xLcHn	N.ATYGLY.S	166	171	35482.4	80817.8	0.439042
17435	2	1094.05	2.53	3.418	0.69	xLcHn	Y.G]LYSTPISNGEGTLSEVSF.S	169	187	155100	227100	0.682959
17410	2	1091.55	2.48	3.748	0.738	xLcHn	Y.GLYSTPISNGEGTLSEVSF.S	169	187	155100	227100	0.682959
19830	2	1259.63	2.15	2.885	0.676	xLcHn	Y.G]LYSTPISNGEGTLSEVSFSPF.Y	169	190	19846.3	24576.3	0.807538
20131	3	838.42	2.08	2.781	0.742	xLcHn	Y.GLYSTPISNGEGTLSEVSFSPF.Y	169	190	459600	531900	0.864072
12546	2	862.949	1.9	1.817	0.401	xLcHn	Y.G]LYSTPISNGEGTLS.E	169	183	79464.1	78273.7	1.01521
12571	2	860.444	1.84	1.528	0.588	xLcHn	Y.GLYSTPISNGEGTLS.E	169	183	79464.1	78273.7	1.01521
19819	3	838.42	1.61	2.655	0.662	xLcHn	Y.GLYSTPISNGEGTLSEVSFSPF.Y	169	190	41308	45912.6	0.899709
9948	2	851.431	2.54	2.044	0.765	xLcHn	Y.STPISNGEGTLSEVS.F	172	186	19219	23864.8	0.805328
18409	2	1090.54	2.45	4.434	0.844	xLcHn	Y.STPISNGEGTLSEVSFSPF.Y	172	190	820800	921500	0.890722
18417	2	1090.54	2.39	3.307	0.82	xLcHn	Y.STPISNGEGTLSEVSFSPF.Y	172	190	820800	921500	0.890722
18418	2	1093.05	2.39	2.983	0.845	xLcHn	Y.S]TPISNGEGTLSEVSFSPF.Y	172	190	820800	921500	0.890722
18876	2	1093.05	1.97	1.841	0.679	xLcHn	Y.S]TPISNGEGTLSEVSFSPF.Y	172	190	820800	921500	0.890722
14591	2	927.47	1.96	3.362	0.646	xLcHn	Y.S]TPISNGEGTLSEVSF.S	172	187	209400	141900	1.47569
14803	2	924.965	1.88	1.934	0.462	xLcHn	Y.STPISNGEGTLSEVSF.S	172	187	295800	465200	0.635856
14852	2	924.965	1.87	1.538	0.369	xLcHn	Y.STPISNGEGTLSEVSF.S	172	187	295800	465200	0.635856
18554	2	1093.05	1.72	3.044	0.86	xLcHn	Y.S]TPISNGEGTLSEVSFSPF.Y	172	190	820800	921500	0.890722
18552	2	1090.54	1.68	3.643	0.813	xLcHn	Y.STPISNGEGTLSEVSFSPF.Y	172	190	820800	921500	0.890722
14978	2	927.47	1.68	1.401	0.31	xLcHn	Y.S]TPISNGEGTLSEVSF.S	172	187	49627.1	73711	0.673266
18680	2	1093.05	1.66	1.656	0.717	xLcHn	Y.S]TPISNGEGTLSEVSFSPF.Y	172	190	820800	921500	0.890722
20660	2	1093.05	1.63	2.182	0.831	xLcHn	Y.S]TPISNGEGTLSEVSFSPF.Y	172	190	524200	543800	0.963957
17226	2	924.965	1.62	2.459	0.698	xLcHn	Y.STPISNGEGTLSEVSF.S	172	187	324800	530600	0.612137
17306	2	924.965	1.62	2.126	0.588	xLcHn	Y.STPISNGEGTLSEVSF.S	172	187	324800	530600	0.612137
10139	2	696.364	1.61	1.942	0.628	xLcHn	Y.S]TPISNGEGTLS.E	172	183	63938.1	84611.4	0.755668
18674	2	1090.54	1.59	2.423	0.765	xLcHn	Y.STPISNGEGTLSEVSFSPF.Y	172	190	820800	921500	0.890722
20642	2	1090.54	1.55	2.608	0.823	xLcHn	Y.STPISNGEGTLSEVSFSPF.Y	172	190	524200	543800	0.963957
8077	2	696.364	1.54	1.763	0.707	xLcHn	Y.S]TPISNGEGTLS.E	172	183	109300	129400	0.844668
18476	2	562.287	1.17	1.812	0.784	xLcHn	L.SEVSFSPF.Y	183	190	44930.2	71088.1	0.632035
18478	2	564.792	0.95	1.57	0.965	xLcHn	L.S]EVSFSPF.Y	183	190	44930.2	71088.1	0.632035
13190	3	652.005	0.97	2.099	0.697	xLcHn	F.Y]LK#PFDESYGNY.R	191	202	1976000	3089000	0.639689
12839	3	540.629	0.38	2.441	0.423	xLcHn	F.Y]LK#PFDESY.G	191	199	242600	545200	0.444974
7115	2	538.74	0.69	1.476	0.615	xLcHn	F.D]ESYGNY.R	196	202	143500	314100	0.456861
16124	3	661.391	1.14	2.123	0.575	xLcHn	Y.G]NYRSLVNIVNK#F.V	200	212	28100.3	22673.4	1.23935
11646	3	474.589	0.49	2.077	0.602	xLcHn	H.NLYGISNRNF.Y	235	244	280100	438300	0.63906
10091	4	603.81	1.23	2.98	0.756	xLcHn	F.YYNFDTGKIETSRQQN.S	245	260	304800	193600	1.57438
9932	4	603.81	1.08	2.5	0.638	xLcHn	F.YYNFDTGKIETSRQQN.S	245	260	304800	193600	1.57438
10782	3	820.436	0.65	2.156	0.438	xLcHn	Y.Y]NFDTGK#IETSRQQNSL.I	246	262	73985.6	132600	0.557961
15039	3	819.132	1.41	2.281	0.516	xLcHn	L.ISERLNTVTVENDLLKY.I	298	314	145400	275800	0.527194
13824	3	619.684	1.27	2.021	0.44	xLcHn	L.NTVTVENDLLKY.I	303	314	30961.2	50692.1	0.61077
10975	2	760.425	1.45	2.089	0.663	xLcHn	F.V]LNESNLAQRF.S	345	355	462700	659500	0.701592
17696	3	966.86	2.14	2.704	0.532	xLcHn	H.Y]LK#ERPIDPIYVNILDDNSY.S	363	382	86146	141500	0.608806
20823	2	827.93	2.21	2.495	0.806	xLcHn	D.P]IYVNILDDNSY.S	371	382	77981.2	81634.7	0.955246
20825	2	825.425	2.17	2.958	0.881	xLcHn	D.PIYVNILDDNSY.S	371	382	77981.2	81634.7	0.955246
12614	2	685.356	1.34	1.843	0.609	xLcHn	N.I]LDDNSYSTL.E	376	385	101200	256900	0.393928
11272	2	441.742	1.48	1.795	0.903	xLcHn	Y.S]TLEGF.N	383	388	44514.5	135900	0.327553
11261	2	439.237	1.08	1.536	0.514	xLcHn	Y.STLEGF.N	383	388	44514.5	135900	0.327553
14260	2	441.742	0.49	1.462	0.848	xLcHn	Y.S]TLEGF.N	383	388	54093.5	132000	0.409799
14246	2	439.237	0.38	1.46	0.844	xLcHn	Y.STLEGF.N	383	388	54093.5	132000	0.409799
13808	2	916.463	2.48	2.036	0.498	xLcHn	F.NISSQGSNDFQGQLL.E	389	403	28584.7	63947.2	0.447005
17314	3	815.724	2.05	2.149	0.621	xLcHn	F.NISSQGSNDFQGQLLESSYF.E	389	408	126000	270900	0.465116
6340	2	803.379	0.75	2.554	0.721	xLcHn	F.NISSQGSNDFQGQ.L	389	401	10300.5	22100.6	0.466073
11696	2	493.281	0.67	1.62	0.518	xLcHn	L.L]YNAIY.R	429	434	118800	187300	0.634277
11692	2	490.776	0.6	1.57	0.118	xLcHn	L.LYNAIY.R	429	434	118800	187300	0.634277
14021	3	756.433	2.14	2.305	0.363	xLcHn	K.N]YLNNIDLEDK#K#T.T	439	451	685200	5115.2	133.954
12997	3	1009.91	1.93	3.044	0.553	xLcHn	K.N]YLNNIDLEDK#K#TTSK#TN.V	439	456	423900	0	#DIV/0!
12932	3	1009.91	1.92	4.251	0.695	xLcHn	K.N]YLNNIDLEDK#K#TTSK#TN.V	439	456	423900	0	#DIV/0!
14003	3	790.116	1.59	2.894	0.542	xLcHn	K.N]YLNNIDLEDK#K#TT.S	439	452	4400000	11304.2	389.236
13105	4	729.173	1	3	0.599	xLcHn	K.N]YLNNIDLEDK#K#TTSK#T.N	439	455	3391000	3142.8	1078.97
11567	3	747.091	1.33	2.711	0.518	xLcHn	N.YLNNIDLEDKKTT.S	440	452	12167.3	95182.1	0.127832
11515	3	747.091	1.33	2.729	0.496	xLcHn	N.YLNNIDLEDKKTT.S	440	452	12167.3	95182.1	0.127832
17001	2	857.958	1.99	1.967	0.713	xLcHn	G.CIEVENKDLF.L	467	476	32877.1	164000	0.20047
16337	4	941.793	1.76	2.419	0.135	xLcHn	F.L]ISNK#DSLNDINLSEEK#IK#PETTVF.F	477	501	1268000	1062000	1.19397
16394	4	941.793	1.72	2.19	0.391	xLcHn	F.L]ISNK#DSLNDINLSEEK#IK#PETTVF.F	477	501	1268000	1062000	1.19397
17983	3	993.888	2.4	3.193	0.657	xLcHn	K.D]SLNDINLSEEK#IK#PETTVF.F	482	501	32704.7	2587.4	12.64
18031	3	955.546	2.06	3.607	0.764	xLcHn	D.S]LNDINLSEEK#IK#PETTVF.F	483	501	49042.1	41198.5	1.19039
11720	2	834.891	2.14	1.689	0.726	xLcHn	L.SNYDFTEANSIPS.I	514	526	29127.9	25002.1	1.16502
13409	2	1065.51	2.12	4.742	0.769	xLcHn	L.S]NYDFTEANSIPSISQQ.N	514	530	70484.7	75150.7	0.937911
8896	2	642.791	1.42	1.851	0.708	xLcHn	L.SNYDFTEAN.S	514	522	212300	226500	0.937307
8883	2	645.296	1.39	2.362	0.879	xLcHn	L.S]NYDFTEAN.S	514	522	212300	226500	0.937307
17774	2	1051.04	2.7	1.967	0.9	xLcHn	Y.DFTEANSIPSISQQNIL.E	517	533	35223.8	32811.7	1.07351
17438	2	1051.04	2.55	1.944	0.665	xLcHn	Y.DFTEANSIPSISQQNIL.E	517	533	90352.5	80773	1.1186
12784	2	880.939	1.87	2.537	0.778	xLcHn	Y.DFTEANSIPSISQQ.N	517	530	472300	506100	0.933215
12779	2	883.444	1.73	3.423	0.797	xLcHn	Y.D]FTEANSIPSISQQ.N	517	530	472300	506100	0.933215
16126	4	911.711	1.6	3.934	0.579	xLcHn	Y.DFTEANSIPSISQQNILERNEELYEPIRN.S	517	545	541000	202400	2.67292
12449	2	937.96	1.56	3.012	0.73	xLcHn	Y.DFTEANSIPSISQQN.I	517	531	516400	571500	0.903587
12151	2	940.465	1.47	1.476	0.458	xLcHn	Y.D]FTEANSIPSISQQN.I	517	531	465400	496400	0.93755
20080	3	1106.92	2.52	3.592	0.677	xLcHn	N.S]IPSISQQNILERNEELYEPIRNSLF.E	523	548	18627.3	15173.4	1.22763
11314	3	700.7	1.59	2.563	0.763	xLcHn	L.TDSVDEALSNPNKVY.S	583	597	173900	183800	0.946137
11315	3	704.04	1.56	2.444	0.262	xLcHn	L.T]DSVDEALSNPNK#VY.S	583	597	173900	183800	0.946137
11916	3	700.7	1.52	2.049	0.508	xLcHn	L.TDSVDEALSNPNKVY.S	583	597	226600	277500	0.816577
7902	2	635.364	0.25	1.478	0.567	xLcHn	L.SNPNKVY.S	591	597	679200	890100	0.76306
7903	2	640.374	0.25	1.485	0.282	xLcHn	L.S]NPNK#VY.S	591	597	679200	890100	0.76306
14536	3	927.146	1.59	2.027	0.553	xLcHn	Y.S]PFK#NM*SNTINSIETGITSTY.I	598	618	147300	80663.8	1.8261
14487	3	923.805	1.54	2.35	0.708	xLcHn	Y.SPFKNM*SNTINSIETGITSTY.I	598	618	147300	80663.8	1.8261
13108	3	813.421	2.03	2.046	0.548	xLcHn	F.KNM*SNTINSIETGITSTY.I	601	618	2413000	2417000	0.998345
12962	3	813.421	1.98	2.378	0.482	xLcHn	F.KNM*SNTINSIETGITSTY.I	601	618	2413000	2417000	0.998345
13079	3	813.421	1.98	2.245	0.617	xLcHn	F.KNM*SNTINSIETGITSTY.I	601	618	2413000	2417000	0.998345
13194	2	915.47	2.12	1.504	0.654	xLcHn	M.S]NTINSIETGITSTY.I	604	618	174300	322000	0.541304
13170	2	912.965	1.99	1.791	0.699	xLcHn	M.SNTINSIETGITSTY.I	604	618	174300	322000	0.541304
12405	2	812.427	2.38	1.349	0.781	xLcHn	N.TINSIETGITSTY.I	606	618	29433	34122.2	0.862576
14318	3	837.465	1.53	2.439	0.647	xLcHn	F.S]DETGK#IDVIDK#SSDTL.A	632	648	22305.9	15469.4	1.44194
19535	2	586.368	0.52	1.753	0.731	xLcHn	L.A]IVPYIGPL.L	649	657	792600	1156000	0.68564
19564	2	442.268	0.43	1.498	0.892	xLcHn	V.PYIGPL.L	652	657	13042	26422.7	0.493591
9998	2	715.396	1.76	2.148	0.33	xLcHn	V.I]GGELAREQVE.A	699	709	85261.3	13243.4	6.43802
5372	3	494.954	0.34	2.943	0.626	xLcHn	L.SRQANAIKM*.N	754	762	250200	15669.1	15.9677
5363	3	494.954	0.32	3.357	0.734	xLcHn	L.SRQANAIKM*.N	754	762	250200	15669.1	15.9677
17794	2	734.354	1.89	2.212	0.79	xLcHn	F.SEFDDLINQY.K	879	888	300100	404700	0.741537
14171	4	757.641	0.97	2.289	0.421	xLcHn	F.DDLINQYKNEGSILPETGGLEHH.H	882	904	10171.4	39596.3	0.256878
7676	4	679.353	1.49	2.624	0.624	xLcHn	Y.KNEGSILPETGGLEHHHHHH.-	889	908	36299.7	37407.6	0.970383
13193	3	588.336	1.18	2.307	0.629	xLcHn	Y.KNEGSILPETGGL.E	889	901	280600	308300	0.910152
10362	3	677.037	1.15	2.582	0.615	xLcHn	Y.KNEGSILPETGGLEH.H	889	903	800500	1174000	0.681857
9325	4	542.294	1.06	2.617	0.58	xLcHn	Y.KNEGSILPETGGLEHH.H	889	904	216800	295800	0.732928
